# Supplementary material for: Molecular intrinsic subtypes, genomic, and immune landscapes of BRCA-proficient but HRD-high ER-positive/HER2-negative early breast cancers
Source: Breast Cancer Res. 2022 Nov 18;24:80. doi: 10.1186/s13058-022-01572-6 (PMC9675271; doi:10.1186/s13058-022-01572-6)
Supplement: Supplementary file 13 — Additional file 13: Supplemental file 1: Presentation of the five meta-genes used: IFN-γ, immune checkpoints (ICK), cytotoxicity (CYTOX), Th1 orientation (Th1) and cytotoxic lymphocytes (CTL). [file 13058_2022_1572_MOESM13_ESM.xlsx]

## Sheet: Feuil1
CYTOX	Th1	CTL	ICK	IFN-γ
GZMA	TBX21	CD8A	CD40	IDO1
GZMB	IFNG	CD3D	CD274	CXCL10
GZMK		CD3E	ICOS	CXCL9
PRF1		CD3G	LAG3	HLA.DRA
		PTPRC	IL2RB	STAT1
			HAVCR2	IFNG
			TNFRSF4
			TNFRSF9
			TNFRSF18
			CD276
			CTLA4
			PDCD1LG2
			VTCN1
			PDCD1
			BTLA
			CD28
			C10orf54
			CD27
			IDO1
