# Supplementary material for: Molecular intrinsic subtypes, genomic, and immune landscapes of BRCA-proficient but HRD-high ER-positive/HER2-negative early breast cancers
Source: Breast Cancer Res. 2022 Nov 18;24:80. doi: 10.1186/s13058-022-01572-6 (PMC9675271; doi:10.1186/s13058-022-01572-6)
Supplement: Supplementary file 14 — Additional file 14: Supplemental file 2: The HRD score and BRCA 1/2 mutation status were used to categorize patients into three groups: patients with a BRCA 1/2 mutation comprised the mutated group, patients wild-type for BRCA 1/2 with a low (≤ 42) (or high > 42) HRD score were respectively classed in the WT HRD-low (WT HRD-high) group. [file 13058_2022_1572_MOESM14_ESM.xlsx]

## Sheet: Supp
patient_barcode	subtype	HRD_Score	mut	COSMIC_3	Group
TCGA-3C-AAAU	LumA	15	WT	NA	RH+HER2-
TCGA-3C-AALI	Her2	32	WT	NA	RH-HER2+
TCGA-3C-AALJ	LumB	31	WT	NA	RH+HER2-
TCGA-3C-AALK	LumA	7	WT	NA	RH+HER2+
TCGA-4H-AAAK	LumA	16	WT	NA	RH+HER2-
TCGA-5L-AAT0	LumA	9	WT	NA	RH+HER2-
TCGA-5T-A9QA	LumB	15	WT	NA	RH+HER2-
TCGA-A1-A0SD	LumA	25	WT	0	RH+HER2-
TCGA-A1-A0SE	LumA	15	WT	0	RH+HER2-
TCGA-A1-A0SF	LumA	23	WT	0	RH+HER2-
TCGA-A1-A0SG	LumA	12	WT	0	RH+HER2-
TCGA-A1-A0SH	LumA	32	MUT	0.235896261712229	RH-HER2-
TCGA-A1-A0SI	LumB	13	WT	0	RH+HER2-
TCGA-A1-A0SJ	LumA	22	WT	0.078490242940169	RH+HER2-
TCGA-A1-A0SK	Basal	33	WT	0.11187761592464	RH-HER2-
TCGA-A1-A0SN	LumB	10	WT	0.233462388274176	RH+HER2+
TCGA-A1-A0SO	Basal	82	WT	NA	RH-HER2-
TCGA-A1-A0SP	Basal	19	WT	0	RH-HER2-
TCGA-A1-A0SQ	LumA	8	WT	0	RH+HER2-
TCGA-A2-A04N	LumA	7	WT	0	RH+HER2-
TCGA-A2-A04P	Basal	83	WT	0.790003610447645	RH-HER2-
TCGA-A2-A04Q	Basal	16	WT	0	RH-HER2-
TCGA-A2-A04R	LumB	36	WT	0.0341743272737329	RH+HER2-
TCGA-A2-A04T	Basal	77	WT	0.537128509441812	RH-HER2-
TCGA-A2-A04U	Basal	59	WT	0.438954046633267	RH-HER2-
TCGA-A2-A04V	LumA	10	WT	0.0401101256204064	RH+HER2-
TCGA-A2-A04W	Her2	22	WT	0	RH-HER2+
TCGA-A2-A04X	Her2	18	WT	0	RH+HER2+
TCGA-A2-A04Y	LumB	20	WT	0.22960903856705	RH+HER2-
TCGA-A2-A0CK	LumA	7	WT	0	RH+HER2-
TCGA-A2-A0CM	Basal	40	WT	1.83645040023821e-08	RH-HER2-
TCGA-A2-A0CP	LumA	5	WT	0	RH+HER2-
TCGA-A2-A0CQ	LumA	4	WT	0.349944503445568	RH+HER2-
TCGA-A2-A0CR	LumA	2	WT	0	RH+HER2-
TCGA-A2-A0CS	LumA	3	WT	0	RH+HER2-
TCGA-A2-A0CT	LumA	30	WT	0	RH+HER2-
TCGA-A2-A0CU	LumA	21	WT	0.27229150564164	RH+HER2-
TCGA-A2-A0CV	LumA	3	WT	0	RH+HER2-
TCGA-A2-A0CW	LumB	44	WT	0.244754678867442	RH+HER2-
TCGA-A2-A0CX	Her2	21	WT	0.0379754156312321	RH+HER2+
TCGA-A2-A0D0	Basal	62	WT	0.429207110495173	RH-HER2-
TCGA-A2-A0D1	Her2	30	WT	0	RH-HER2+
TCGA-A2-A0D2	Basal	73	MUT	0.606589879702362	RH-HER2-
TCGA-A2-A0D3	LumA	4	WT	0	RH+HER2-
TCGA-A2-A0D4	LumB	31	WT	0.230685995502804	RH+HER2-
TCGA-A2-A0EM	LumA	8	WT	0	RH+HER2-
TCGA-A2-A0EN	LumA	7	WT	0	RH+HER2-
TCGA-A2-A0EO	LumA	7	WT	0	RH+HER2-
TCGA-A2-A0EQ	Her2	38	WT	0.0755321744304564	RH-HER2+
TCGA-A2-A0ER	LumA	7	WT	0	RH+HER2-
TCGA-A2-A0ES	LumA	1	WT	0	RH+HER2-
TCGA-A2-A0ET	LumA	7	WT	0	RH+HER2-
TCGA-A2-A0EU	LumA	3	WT	0	RH+HER2-
TCGA-A2-A0EV	LumA	25	WT	0.312776672718894	RH+HER2-
TCGA-A2-A0EW	LumA	8	WT	0.270221221752729	RH+HER2-
TCGA-A2-A0EX	LumA	10	WT	0	RH+HER2-
TCGA-A2-A0EY	LumB	49	WT	0	RH+HER2+
TCGA-A2-A0SU	LumA	18	MUT	0	RH+HER2-
TCGA-A2-A0SV	LumB	35	WT	0	RH+HER2-
TCGA-A2-A0SW	LumB	32	WT	0.121504213095482	RH+HER2-
TCGA-A2-A0SX	Basal	36	WT	0	RH-HER2-
TCGA-A2-A0SY	LumA	10	WT	0	RH+HER2-
TCGA-A2-A0T0	Basal	70	MUT	0.506213998594094	RH-HER2-
TCGA-A2-A0T1	Her2	31	WT	0	RH-HER2+
TCGA-A2-A0T2	Basal	26	WT	0	RH-HER2-
TCGA-A2-A0T3	LumB	39	WT	0.167083675640793	RH+HER2-
TCGA-A2-A0T4	LumA	15	WT	0.334199172284304	RH+HER2-
TCGA-A2-A0T5	LumA	3	WT	1	RH+HER2-
TCGA-A2-A0T6	LumA	4	WT	0.957290570018197	RH+HER2-
TCGA-A2-A0T7	LumA	23	WT	0	RH+HER2-
TCGA-A2-A0YC	LumA	6	WT	0	RH+HER2-
TCGA-A2-A0YD	LumA	8	WT	0	RH+HER2-
TCGA-A2-A0YE	Basal	40	WT	0.128784778654834	RH-HER2-
TCGA-A2-A0YF	LumA	14	WT	0	RH+HER2-
TCGA-A2-A0YG	LumB	29	WT	0.0656731990625608	RH+HER2+
TCGA-A2-A0YH	LumB	21	WT	0.113332139245564	RH+HER2-
TCGA-A2-A0YI	LumA	7	WT	0	RH+HER2-
TCGA-A2-A0YJ	Basal	25	WT	0.542701592467101	RH+HER2-
TCGA-A2-A0YL	LumA	8	WT	0	RH+HER2-
TCGA-A2-A0YM	Basal	36	WT	0.0862129156912503	RH-HER2-
TCGA-A2-A0YT	LumB	44	WT	0	RH+HER2-
TCGA-A2-A1FV	LumA	34	WT	0	RH+HER2-
TCGA-A2-A1FW	LumB	33	WT	0	RH+HER2-
TCGA-A2-A1FX	LumB	17	WT	0	RH+HER2-
TCGA-A2-A1FZ	LumA	4	WT	0	RH+HER2-
TCGA-A2-A1G0	LumA	10	WT	0	RH+HER2-
TCGA-A2-A1G1	Basal	17	WT	0	RH-HER2+
TCGA-A2-A1G4	LumB	11	WT	0	RH+HER2-
TCGA-A2-A259	LumA	8	WT	0.0725209970586968	RH+HER2-
TCGA-A2-A25C	LumB	14	WT	0	RH+HER2-
TCGA-A2-A25D	LumA	33	WT	0	RH+HER2-
TCGA-A2-A25E	LumB	53	MUT	0.495484227084316	RH+HER2-
TCGA-A2-A3KD	LumA	13	WT	0	RH+HER2-
TCGA-A2-A3XT	Basal	66	WT	0.48107795314004	RH-HER2-
TCGA-A2-A3XU	Basal	10	WT	0.0331608219545099	RH-HER2-
TCGA-A2-A3XV	Her2	8	WT	0	RH+HER2+
TCGA-A2-A3XX	Basal	13	WT	0.0462473375645654	RH-HER2-
TCGA-A2-A3XZ	Her2	21	WT	0.147474553560895	RH-HER2+
TCGA-A2-A3Y0	Basal	55	WT	0.574368446804765	RH+HER2-
TCGA-A2-A4S1	Basal	29	WT	0.262536511459475	RH+HER2-
TCGA-A2-A4S2	LumA	11	WT	0	RH+HER2-
TCGA-A2-A4S3	LumB	65	WT	0.0281631645345277	RH+HER2-
TCGA-A7-A0CD	LumA	10	WT	0	RH+HER2-
TCGA-A7-A0CE	Basal	50	WT	0.62409695661812	RH-HER2-
TCGA-A7-A0CG	LumA	11	WT	0	RH+HER2-
TCGA-A7-A0CH	LumA	4	WT	0.23895579771398	RH+HER2-
TCGA-A7-A0CJ	LumB	54	WT	0.258497512165762	RH+HER2-
TCGA-A7-A0D9	LumA	16	WT	0.166421374771273	RH+HER2-
TCGA-A7-A0DA	Basal	74	WT	0.67901618016777	RH-HER2-
TCGA-A7-A0DB	LumA	4	WT	0	RH+HER2-
TCGA-A7-A13D	Basal	46	WT	0.610069375302733	RH-HER2-
TCGA-A7-A13E	Basal	31	WT	0.314106008039749	RH+HER2-
TCGA-A7-A13F	LumB	9	WT	0.0504443905376647	RH+HER2-
TCGA-A7-A13G	LumA	9	WT	0.167578470639432	RH+HER2-
TCGA-A7-A26E	LumA	4	WT	0	RH+HER2-
TCGA-A7-A26F	Basal	25	WT	0	RH-HER2-
TCGA-A7-A26G	Basal	31	WT	0	RH-HER2-
TCGA-A7-A26H	LumA	18	MUT	0	RH+HER2-
TCGA-A7-A26I	Basal	38	WT	0.206200773465277	RH-HER2-
TCGA-A7-A26J	LumA	15	WT	0	RH+HER2-
TCGA-A7-A2KD	LumB	39	WT	0.096306637561389	RH+HER2+
TCGA-A7-A3RF	LumA	0	MUT	0	RH+HER2-
TCGA-A7-A425	LumA	10	WT	0	RH+HER2-
TCGA-A7-A4SD	Basal	46	WT	0	RH-HER2-
TCGA-A7-A4SE	Basal	60	MUT	0.433461238162422	RH-HER2-
TCGA-A7-A56D	LumA	34	WT	0.120301119459792	RH+HER2-
TCGA-A7-A5ZV	Basal	55	WT	0.399890117714494	RH-HER2-
TCGA-A7-A5ZW	LumA	4	WT	0	RH+HER2-
TCGA-A7-A5ZX	LumA	6	WT	0	RH+HER2-
TCGA-A7-A6VV	Basal	59	WT	NA	RH-HER2-
TCGA-A7-A6VW	Basal	48	WT	NA	RH-HER2-
TCGA-A7-A6VX	LumB	68	WT	NA	RH+HER2-
TCGA-A7-A6VY	Basal	76	WT	NA	RH-HER2-
TCGA-A8-A06N	LumB	20	WT	0	RH+HER2-
TCGA-A8-A06O	LumB	30	WT	0	RH+HER2-
TCGA-A8-A06P	LumA	8	WT	0	RH+HER2-
TCGA-A8-A06Q	LumB	38	WT	0.00574417941810405	RH+HER2-
TCGA-A8-A06R	LumB	63	WT	0.0790338817784319	RH+HER2+
TCGA-A8-A06T	LumA	31	WT	0	RH+HER2+
TCGA-A8-A06U	LumA	67	WT	0	RH+HER2+
TCGA-A8-A06X	LumB	59	WT	0.401023646576066	RH+HER2+
TCGA-A8-A06Y	LumA	4	WT	0.111655740151477	RH+HER2-
TCGA-A8-A06Z	LumB	31	WT	0.388402073137656	RH+HER2-
TCGA-A8-A075	LumB	55	WT	0.389129113498615	RH+HER2+
TCGA-A8-A076	LumB	21	WT	0.229107676895958	RH+HER2+
TCGA-A8-A079	LumB	31	WT	0.160401913145735	RH+HER2-
TCGA-A8-A07B	LumA	29	WT	0	RH+HER2+
TCGA-A8-A07E	LumA	20	WT	0	RH+HER2-
TCGA-A8-A07F	LumA	5	WT	0	RH+HER2-
TCGA-A8-A07G	LumA	38	WT	0.144997901937247	RH+HER2-
TCGA-A8-A07I	Her2	25	WT	0.292861890726158	RH+HER2+
TCGA-A8-A07J	LumA	13	WT	0	RH+HER2-
TCGA-A8-A07L	LumB	71	WT	0.214419063794949	RH+HER2-
TCGA-A8-A07O	Basal	23	WT	0.0847269231761857	RH-HER2-
TCGA-A8-A07P	LumA	23	WT	0	RH+HER2+
TCGA-A8-A07U	Basal	33	WT	0	RH-HER2-
TCGA-A8-A07W	LumB	24	WT	0.193868788977576	RH+HER2-
TCGA-A8-A07Z	LumA	11	WT	0	RH+HER2-
TCGA-A8-A081	LumB	33	WT	0.11414080959098	RH+HER2-
TCGA-A8-A082	LumB	12	WT	0	RH+HER2-
TCGA-A8-A083	LumA	8	WT	0	RH+HER2-
TCGA-A8-A086	LumA	14	WT	0	RH+HER2-
TCGA-A8-A08A	LumA	11	WT	0	RH+HER2-
TCGA-A8-A08B	Her2	26	WT	0	RH+HER2+
TCGA-A8-A08G	LumB	24	WT	0	RH+HER2+
TCGA-A8-A08I	LumB	33	WT	0.323860792443031	RH+HER2-
TCGA-A8-A08J	Her2	39	WT	0	RH+HER2-
TCGA-A8-A08L	Her2	79	MUT	0.372006216323105	RH+HER2-
TCGA-A8-A08O	LumA	25	WT	0	RH+HER2-
TCGA-A8-A08R	Basal	85	WT	0.465727319893049	RH-HER2-
TCGA-A8-A08T	LumA	12	WT	0	RH+HER2+
TCGA-A8-A08X	Her2	35	WT	0	RH-HER2+
TCGA-A8-A08Z	LumA	13	WT	0	RH+HER2-
TCGA-A8-A090	LumA	13	WT	0	RH+HER2+
TCGA-A8-A091	LumA	11	WT	0	RH+HER2-
TCGA-A8-A092	LumB	13	WT	0	RH+HER2-
TCGA-A8-A093	LumA	7	WT	0	RH+HER2-
TCGA-A8-A094	Her2	39	WT	0.151822772975128	RH+HER2-
TCGA-A8-A095	LumB	6	WT	0	RH+HER2-
TCGA-A8-A096	LumB	6	WT	0.0536230010613911	RH+HER2-
TCGA-A8-A097	LumA	51	MUT	0.175600388703151	RH+HER2+
TCGA-A8-A099	LumA	12	WT	0.306483067525003	RH+HER2+
TCGA-A8-A09A	LumA	70	MUT	0.262119064339637	RH+HER2-
TCGA-A8-A09B	LumA	13	WT	0.0772198333503237	RH+HER2-
TCGA-A8-A09C	LumB	24	WT	0	RH+HER2-
TCGA-A8-A09D	LumA	24	WT	0	RH+HER2-
TCGA-A8-A09G	Her2	10	WT	0	RH+HER2+
TCGA-A8-A09I	LumB	34	WT	0	RH+HER2+
TCGA-A8-A09M	LumB	51	WT	0.597592018554673	RH+HER2-
TCGA-A8-A09N	LumB	22	WT	0.0389813668643342	RH+HER2+
TCGA-A8-A09Q	LumB	46	WT	0.234014915339325	RH+HER2-
TCGA-A8-A09R	LumB	16	WT	0	RH+HER2-
TCGA-A8-A09T	LumA	10	WT	0	RH+HER2-
TCGA-A8-A09V	LumA	4	WT	0.37018594326378	RH+HER2-
TCGA-A8-A09W	LumB	56	MUT	0.107852615760389	RH+HER2-
TCGA-A8-A09X	Her2	26	WT	0	RH-HER2-
TCGA-A8-A09Z	LumB	10	WT	0	RH+HER2-
TCGA-A8-A0A1	LumA	18	WT	0	RH+HER2-
TCGA-A8-A0A2	LumA	14	WT	0	RH+HER2-
TCGA-A8-A0A4	LumA	28	WT	0	RH+HER2-
TCGA-A8-A0A6	LumA	14	WT	1	RH+HER2-
TCGA-A8-A0A7	Her2	21	WT	0	RH-HER2+
TCGA-A8-A0A9	LumA	11	WT	0	RH+HER2-
TCGA-A8-A0AB	LumA	18	WT	0.0671545010168605	RH+HER2+
TCGA-A8-A0AD	LumA	8	WT	0	RH+HER2-
TCGA-AC-A23C	LumA	26	WT	0.187649396751818	RH+HER2+
TCGA-AC-A23E	LumA	8	WT	0	RH+HER2-
TCGA-AC-A23H	Her2	21	WT	0	RH+HER2+
TCGA-AC-A2B8	LumA	19	WT	0	RH+HER2-
TCGA-AC-A2BK	Basal	49	WT	0.345231696120053	RH-HER2-
TCGA-AC-A2BM	LumB	25	WT	0	RH+HER2-
TCGA-AC-A2FB	LumA	8	WT	0	RH+HER2+
TCGA-AC-A2FF	LumA	0	WT	0.741125931814825	RH+HER2-
TCGA-AC-A2FG	LumA	10	WT	0.219766065905685	RH+HER2-
TCGA-AC-A2FO	LumA	22	WT	0.208752031007922	RH+HER2-
TCGA-AC-A2QH	Basal	40	WT	0	RH-HER2-
TCGA-AC-A3HN	LumA	10	WT	0	RH+HER2-
TCGA-AC-A3OD	LumA	25	WT	0	RH+HER2-
TCGA-AC-A3QP	LumA	10	WT	0.0678624576282807	RH+HER2-
TCGA-AC-A3QQ	LumA	14	WT	NA	RH+HER2+
TCGA-AC-A3W5	Her2	36	WT	0.52691866062742	RH+HER2+
TCGA-AC-A3YJ	LumA	3	WT	0	RH+HER2-
TCGA-AC-A4ZE	LumA	13	WT	NA	RH+HER2-
TCGA-AC-A5EH	Her2	37	WT	0.517039955910448	RH+HER2-
TCGA-AC-A5XS	LumA	25	WT	0	RH+HER2-
TCGA-AC-A5XU	LumA	23	WT	0	RH+HER2-
TCGA-AC-A62X	Basal	24	WT	0	RH+HER2-
TCGA-AC-A62Y	LumA	15	WT	0.456209097287132	RH+HER2-
TCGA-AC-A6IV	LumA	12	WT	NA	RH+HER2-
TCGA-AC-A6IW	Basal	31	WT	NA	RH-HER2-
TCGA-AC-A6IX	LumA	24	WT	NA	RH+HER2-
TCGA-AC-A6NO	LumA	6	WT	NA	RH+HER2-
TCGA-AC-A7VB	LumB	24	WT	NA	RH+HER2+
TCGA-AC-A7VC	Basal	8	WT	NA	RH-HER2-
TCGA-AC-A8OP	LumA	36	WT	NA	RH+HER2-
TCGA-AC-A8OQ	Basal	71	WT	NA	RH-HER2-
TCGA-AC-A8OR	LumA	4	WT	NA	RH+HER2-
TCGA-AC-A8OS	LumA	7	WT	NA	RH+HER2-
TCGA-AN-A03X	LumA	12	WT	0	RH+HER2+
TCGA-AN-A03Y	LumB	10	WT	0	RH+HER2-
TCGA-AN-A041	LumA	17	WT	0	RH+HER2+
TCGA-AN-A046	LumA	8	WT	0	RH+HER2-
TCGA-AN-A049	LumA	40	WT	0	RH+HER2-
TCGA-AN-A04A	LumA	43	WT	0	RH+HER2-
TCGA-AN-A04C	Her2	35	WT	0.157364551044202	RH-HER2+
TCGA-AN-A04D	Basal	61	WT	0.762871294271324	RH-HER2-
TCGA-AN-A0AJ	LumB	40	WT	0.0891669441587802	RH+HER2+
TCGA-AN-A0AK	LumB	16	WT	0	RH+HER2+
TCGA-AN-A0AL	Basal	66	MUT	0.344407085845389	RH-HER2-
TCGA-AN-A0AM	LumB	44	WT	0.117569583981852	RH+HER2-
TCGA-AN-A0AR	Basal	75	WT	0.629130682522666	RH-HER2-
TCGA-AN-A0AS	LumA	21	WT	0.374844613269592	RH+HER2-
TCGA-AN-A0AT	Basal	67	WT	0.587246967089641	RH-HER2-
TCGA-AN-A0FD	LumA	20	WT	0.469137582798686	RH+HER2+
TCGA-AN-A0FF	LumB	11	WT	0	RH+HER2-
TCGA-AN-A0FJ	Basal	27	WT	0.103808643362354	RH+HER2+
TCGA-AN-A0FK	LumA	9	WT	0	RH+HER2+
TCGA-AN-A0FL	Basal	57	MUT	0.357380989733975	RH-HER2+
TCGA-AN-A0FN	LumA	3	WT	0.19610025362802	RH+HER2+
TCGA-AN-A0FS	LumA	12	WT	0	RH+HER2+
TCGA-AN-A0FT	LumA	57	WT	0	RH+HER2+
TCGA-AN-A0FV	Her2	35	WT	0.150171434273805	RH-HER2+
TCGA-AN-A0FW	LumA	23	WT	0.285870507901281	RH+HER2-
TCGA-AN-A0FX	Basal	59	MUT	0.41094688854497	RH-HER2+
TCGA-AN-A0FY	LumB	42	WT	0	RH+HER2-
TCGA-AN-A0FZ	LumA	28	WT	0	RH+HER2+
TCGA-AN-A0XL	LumA	20	WT	0	RH+HER2-
TCGA-AN-A0XN	LumA	71	WT	0.503319451501997	RH-HER2-
TCGA-AN-A0XO	LumA	23	WT	0	RH+HER2-
TCGA-AN-A0XP	LumA	5	WT	0.164946823099113	RH+HER2+
TCGA-AN-A0XR	LumB	10	WT	0.00330724911632467	RH+HER2-
TCGA-AN-A0XS	LumA	9	WT	0	RH-HER2-
TCGA-AN-A0XT	LumA	35	WT	0	RH+HER2-
TCGA-AN-A0XU	Basal	84	WT	0.268699254217203	RH-HER2-
TCGA-AN-A0XV	LumA	7	WT	0.198735864581176	RH+HER2+
TCGA-AN-A0XW	LumA	26	WT	0	RH+HER2+
TCGA-AO-A03L	LumA	32	WT	0	RH+HER2+
TCGA-AO-A03M	LumA	22	WT	0	RH+HER2-
TCGA-AO-A03N	LumB	19	WT	1.68242090870186e-08	RH+HER2-
TCGA-AO-A03O	LumB	46	WT	0.243782691001645	RH+HER2-
TCGA-AO-A03P	LumB	25	WT	0.191659733906853	RH+HER2-
TCGA-AO-A03V	LumA	41	MUT	0.0841780355079977	RH+HER2-
TCGA-AO-A0J2	Her2	83	WT	0.505518873639971	RH-HER2-
TCGA-AO-A0J3	LumB	39	WT	0	RH+HER2-
TCGA-AO-A0J4	Basal	52	WT	0.221735898038934	RH-HER2-
TCGA-AO-A0J5	LumA	18	WT	0.0752403850353456	RH+HER2-
TCGA-AO-A0J6	Basal	73	WT	0.537043774456709	RH-HER2-
TCGA-AO-A0J7	LumB	4	WT	0	RH+HER2-
TCGA-AO-A0J8	LumA	4	WT	0	RH+HER2-
TCGA-AO-A0J9	LumA	9	WT	0	RH+HER2-
TCGA-AO-A0JA	LumA	37	WT	0.0841089021650355	RH+HER2-
TCGA-AO-A0JD	LumB	51	WT	0.438210408730189	RH+HER2-
TCGA-AO-A0JE	Her2	34	WT	0.0310947241644846	RH-HER2+
TCGA-AO-A0JF	LumA	4	WT	0.0290494096819228	RH+HER2-
TCGA-AO-A0JG	LumA	16	WT	NA	RH+HER2-
TCGA-AO-A0JI	LumA	14	WT	0	RH+HER2-
TCGA-AO-A0JJ	LumA	10	WT	0	RH+HER2-
TCGA-AO-A0JM	LumB	36	WT	0.086437655437251	RH+HER2+
TCGA-AO-A124	Basal	89	MUT	0.549117343153846	RH-HER2-
TCGA-AO-A125	LumA	4	WT	0	RH+HER2-
TCGA-AO-A126	LumA	19	WT	0	RH+HER2-
TCGA-AO-A128	Basal	15	WT	0	RH-HER2-
TCGA-AO-A129	Basal	65	WT	0.166038928370481	RH-HER2-
TCGA-AO-A12A	LumA	7	WT	0	RH+HER2-
TCGA-AO-A12B	LumA	5	WT	0.27170556345847	RH+HER2-
TCGA-AO-A12D	Her2	26	WT	0	RH-HER2+
TCGA-AO-A12E	LumA	10	WT	0.0896833996803937	RH+HER2-
TCGA-AO-A12F	Basal	56	WT	0.041711613309016	RH-HER2-
TCGA-AO-A12G	LumA	31	WT	0.137489088339323	RH+HER2+
TCGA-AO-A12H	LumA	0	WT	0	RH+HER2-
TCGA-AO-A1KP	LumB	16	WT	0.0366873481363445	RH+HER2-
TCGA-AO-A1KR	Basal	40	WT	0.159737453409926	RH-HER2-
TCGA-AO-A1KS	LumB	23	WT	0	RH+HER2-
TCGA-AO-A1KT	LumB	29	WT	0.0488032812589116	RH+HER2-
TCGA-AQ-A04H	LumB	25	WT	0.0509587647985844	RH+HER2+
TCGA-AQ-A04J	Basal	59	WT	0.375726215785662	RH-HER2-
TCGA-AQ-A0Y5	LumA	17	WT	0	RH+HER2+
TCGA-AQ-A1H2	LumA	27	WT	0	RH+HER2-
TCGA-AQ-A1H3	LumA	9	WT	0	RH+HER2-
TCGA-AQ-A7U7	LumA	14	WT	NA	RH+HER2-
TCGA-AR-A0TP	Basal	70	WT	NA	RH+HER2-
TCGA-AR-A0TQ	LumB	10	WT	NA	RH+HER2+
TCGA-AR-A0TR	LumA	16	WT	NA	RH+HER2-
TCGA-AR-A0TS	Basal	49	WT	0.247223979816198	RH-HER2-
TCGA-AR-A0TT	LumB	38	WT	NA	RH+HER2-
TCGA-AR-A0TV	LumB	36	WT	NA	RH+HER2-
TCGA-AR-A0TW	LumA	58	WT	NA	RH+HER2-
TCGA-AR-A0TX	Her2	22	WT	0	RH+HER2+
TCGA-AR-A0TY	LumB	35	WT	0	RH+HER2-
TCGA-AR-A0TZ	LumA	26	WT	NA	RH+HER2-
TCGA-AR-A0U0	Basal	32	WT	0	RH-HER2-
TCGA-AR-A0U2	LumB	40	WT	0	RH+HER2-
TCGA-AR-A0U3	LumA	31	WT	0	RH+HER2-
TCGA-AR-A0U4	Basal	78	WT	NA	RH-HER2-
TCGA-AR-A1AH	Basal	27	WT	0	RH+HER2-
TCGA-AR-A1AI	Basal	47	WT	0.21475022406474	RH-HER2-
TCGA-AR-A1AJ	Basal	12	WT	0	RH+HER2-
TCGA-AR-A1AK	LumA	18	WT	0	RH+HER2-
TCGA-AR-A1AL	LumA	10	WT	0.209871319944862	RH+HER2-
TCGA-AR-A1AN	LumA	30	WT	0	RH+HER2-
TCGA-AR-A1AP	LumA	19	WT	0	RH+HER2-
TCGA-AR-A1AQ	Basal	31	WT	0.260848270914059	RH-HER2-
TCGA-AR-A1AR	Basal	26	WT	0.0855161202837397	RH-HER2-
TCGA-AR-A1AS	LumA	9	WT	0	RH+HER2-
TCGA-AR-A1AU	LumA	22	WT	0	RH+HER2-
TCGA-AR-A1AW	LumB	16	WT	0	RH+HER2-
TCGA-AR-A1AX	LumA	6	WT	0	RH+HER2+
TCGA-AR-A1AY	Basal	33	WT	0	RH-HER2-
TCGA-AR-A24H	LumB	65	WT	0.477526244712725	RH+HER2-
TCGA-AR-A24K	LumB	24	WT	0	RH+HER2-
TCGA-AR-A24L	LumA	50	WT	0.333827246227176	RH+HER2-
TCGA-AR-A24M	LumA	11	WT	0	RH+HER2-
TCGA-AR-A24N	LumB	9	WT	0	RH+HER2-
TCGA-AR-A24O	LumA	4	WT	0	RH+HER2-
TCGA-AR-A24P	LumA	6	WT	0	RH+HER2-
TCGA-AR-A24Q	Basal	72	MUT	0.42164492580855	RH+HER2-
TCGA-AR-A24R	LumB	14	WT	0	RH+HER2-
TCGA-AR-A24S	LumB	28	WT	0.0244227662524198	RH+HER2-
TCGA-AR-A24U	Her2	23	WT	2.12680574908588e-08	RH-HER2+
TCGA-AR-A24V	LumA	18	WT	0	RH+HER2-
TCGA-AR-A24W	LumA	8	WT	0	RH+HER2-
TCGA-AR-A24X	LumA	4	WT	0	RH+HER2-
TCGA-AR-A24Z	LumB	33	WT	0.481897535642971	RH+HER2-
TCGA-AR-A250	LumB	30	WT	0.046798640845629	RH+HER2+
TCGA-AR-A251	Basal	79	WT	0.550803278439397	RH+HER2-
TCGA-AR-A252	LumA	3	WT	0	RH+HER2-
TCGA-AR-A254	Her2	21	WT	0	RH+HER2+
TCGA-AR-A255	LumA	41	WT	0	RH+HER2+
TCGA-AR-A256	Basal	63	WT	0.51567403274361	RH-HER2-
TCGA-AR-A2LE	LumA	7	WT	0	RH+HER2-
TCGA-AR-A2LK	LumB	8	WT	0	RH+HER2-
TCGA-AR-A2LM	LumA	10	WT	0.401035725613524	RH+HER2-
TCGA-AR-A2LN	LumA	8	MUT	0	RH+HER2-
TCGA-AR-A2LO	LumA	20	WT	0.0724026306311701	RH+HER2-
TCGA-AR-A5QM	LumA	13	WT	0	RH+HER2-
TCGA-AR-A5QN	LumA	17	WT	0	RH+HER2+
TCGA-AR-A5QP	LumA	15	WT	0	RH+HER2-
TCGA-AR-A5QQ	Basal	13	WT	0.380172133035553	RH-HER2-
TCGA-B6-A0I1	Basal	43	WT	0	RH-HER2-
TCGA-B6-A0I2	Basal	40	WT	0.0222069632624013	RH-HER2-
TCGA-B6-A0I5	LumA	4	WT	0	RH+HER2-
TCGA-B6-A0I9	Her2	33	WT	0.135452763084727	RH+HER2+
TCGA-B6-A0IA	LumA	20	WT	0	RH+HER2-
TCGA-B6-A0IB	LumB	22	WT	0.107282007396995	RH+HER2-
TCGA-B6-A0IC	LumA	5	WT	0	RH+HER2-
TCGA-B6-A0IE	LumA	21	WT	0.297867324516752	RH-HER2-
TCGA-B6-A0IG	LumA	26	WT	0.0298497495171458	RH+HER2+
TCGA-B6-A0IH	LumA	16	WT	0	RH+HER2-
TCGA-B6-A0IJ	Basal	73	WT	0.541551480458881	RH+HER2-
TCGA-B6-A0IK	Her2	20	WT	0	RH-HER2-
TCGA-B6-A0IM	LumA	14	WT	0.135659897105154	RH+HER2-
TCGA-B6-A0IN	LumB	21	WT	0	RH+HER2-
TCGA-B6-A0IO	LumA	26	WT	0.105525899426341	RH+HER2-
TCGA-B6-A0IP	LumA	5	WT	0	RH+HER2-
TCGA-B6-A0IQ	Basal	57	WT	0	RH-HER2-
TCGA-B6-A0RE	Basal	39	WT	0.257601336451894	RH-HER2-
TCGA-B6-A0RG	LumA	30	MUT	0.602000797890194	RH-HER2-
TCGA-B6-A0RH	Her2	24	WT	0.164894714219455	RH+HER2+
TCGA-B6-A0RI	LumA	13	WT	0.277954658165963	RH+HER2-
TCGA-B6-A0RL	LumB	20	WT	NA	RH+HER2-
TCGA-B6-A0RM	LumA	4	WT	NA	RH+HER2-
TCGA-B6-A0RN	LumA	4	WT	0	RH-HER2-
TCGA-B6-A0RO	LumA	18	WT	0.147275367248793	RH+HER2-
TCGA-B6-A0RP	LumA	4	WT	0	RH+HER2-
TCGA-B6-A0RS	Her2	77	WT	NA	RH-HER2-
TCGA-B6-A0RT	Basal	13	WT	2.17979073833696e-08	RH-HER2-
TCGA-B6-A0RU	Basal	32	WT	0	RH-HER2-
TCGA-B6-A0RV	LumA	18	WT	0	RH+HER2-
TCGA-B6-A0WS	LumA	20	WT	0	RH+HER2-
TCGA-B6-A0WT	LumA	28	WT	0	RH+HER2-
TCGA-B6-A0WV	LumB	18	WT	0	RH+HER2-
TCGA-B6-A0WW	LumB	27	WT	0	RH+HER2-
TCGA-B6-A0WX	Basal	33	WT	0	RH-HER2-
TCGA-B6-A0WY	LumA	29	WT	0	RH+HER2-
TCGA-B6-A0WZ	LumA	6	WT	0	RH+HER2-
TCGA-B6-A0X0	LumA	6	WT	0	RH+HER2-
TCGA-B6-A0X1	Basal	78	MUT	0.446611718773789	RH-HER2-
TCGA-B6-A0X4	LumA	1	WT	0	RH+HER2-
TCGA-B6-A0X5	LumB	5	WT	0	RH+HER2-
TCGA-B6-A0X7	LumA	17	WT	0	RH+HER2-
TCGA-B6-A1KC	LumB	13	WT	0.161018895789527	RH+HER2-
TCGA-B6-A1KF	Basal	21	WT	0	RH-HER2+
TCGA-B6-A1KI	LumA	6	WT	0.234843698602872	RH+HER2-
TCGA-B6-A1KN	LumB	33	WT	0	RH-HER2+
TCGA-B6-A2IU	LumA	10	WT	0	RH+HER2-
TCGA-B6-A401	LumA	27	WT	0	RH+HER2-
TCGA-B6-A409	Basal	51	WT	0	RH-HER2-
TCGA-B6-A40B	LumA	7	WT	0.264132952791931	RH+HER2-
TCGA-B6-A40C	LumA	12	WT	0.113632365251988	RH+HER2-
TCGA-BH-A0AU	LumB	32	WT	0.0861074371941127	RH+HER2+
TCGA-BH-A0AV	Basal	68	WT	0.455766517792675	RH-HER2-
TCGA-BH-A0AW	Her2	41	WT	0.21136925251427	RH+HER2+
TCGA-BH-A0AY	LumA	17	WT	0.157162396429405	RH+HER2-
TCGA-BH-A0AZ	LumA	42	MUT	0.352119083035374	RH+HER2-
TCGA-BH-A0B0	LumA	9	WT	0	RH+HER2-
TCGA-BH-A0B3	Basal	37	WT	0	RH-HER2-
TCGA-BH-A0B5	LumA	10	WT	0	RH+HER2-
TCGA-BH-A0B7	Her2	27	WT	0.50914099101614	RH+HER2+
TCGA-BH-A0B9	Basal	37	WT	0	RH-HER2-
TCGA-BH-A0BA	LumA	23	WT	0	RH+HER2-
TCGA-BH-A0BC	LumA	14	WT	0.0474431108923852	RH+HER2-
TCGA-BH-A0BD	LumB	8	WT	0	RH+HER2-
TCGA-BH-A0BF	LumB	26	WT	0.471717847721393	RH+HER2-
TCGA-BH-A0BG	Basal	62	WT	0.4128509312019	RH-HER2-
TCGA-BH-A0BJ	LumA	7	WT	0	RH+HER2-
TCGA-BH-A0BL	Basal	41	WT	0.0619179823748443	RH-HER2-
TCGA-BH-A0BM	LumA	8	WT	0.252820239982495	RH+HER2-
TCGA-BH-A0BO	LumA	5	WT	0	RH+HER2-
TCGA-BH-A0BP	LumA	62	WT	0	RH+HER2-
TCGA-BH-A0BQ	LumA	8	WT	0	RH+HER2+
TCGA-BH-A0BR	LumA	37	WT	0	RH+HER2-
TCGA-BH-A0BS	LumA	3	WT	0	RH+HER2-
TCGA-BH-A0BT	LumA	16	WT	0	RH+HER2-
TCGA-BH-A0BV	LumA	5	WT	0	RH+HER2-
TCGA-BH-A0BW	Basal	56	WT	0.149908845239779	RH-HER2-
TCGA-BH-A0BZ	LumB	22	MUT	0.559932613824162	RH+HER2-
TCGA-BH-A0C0	LumB	74	WT	0.189788317231006	RH+HER2-
TCGA-BH-A0C1	LumA	11	WT	0	RH+HER2-
TCGA-BH-A0C3	LumB	14	WT	0	RH+HER2-
TCGA-BH-A0C7	LumB	39	WT	0	RH+HER2-
TCGA-BH-A0DE	LumA	18	WT	0	RH+HER2-
TCGA-BH-A0DG	LumA	19	WT	2.0182239848088e-08	RH+HER2-
TCGA-BH-A0DH	LumA	26	WT	0	RH+HER2-
TCGA-BH-A0DI	LumA	29	WT	0	RH+HER2-
TCGA-BH-A0DK	LumA	16	WT	0.361987801711825	RH+HER2-
TCGA-BH-A0DL	Basal	18	WT	0	RH+HER2-
TCGA-BH-A0DO	LumA	4	WT	0	RH+HER2-
TCGA-BH-A0DP	LumA	8	WT	0.0532917765664189	RH+HER2-
TCGA-BH-A0DQ	LumA	26	WT	0	RH+HER2-
TCGA-BH-A0DS	LumA	12	WT	0	RH+HER2-
TCGA-BH-A0DT	LumA	4	WT	0	RH+HER2-
TCGA-BH-A0DV	LumA	5	WT	0	RH+HER2-
TCGA-BH-A0DX	LumA	27	WT	0	RH+HER2-
TCGA-BH-A0DZ	LumA	22	WT	0	RH+HER2+
TCGA-BH-A0E0	Basal	27	WT	0.180556497638797	RH-HER2-
TCGA-BH-A0E1	LumA	4	WT	0	RH+HER2-
TCGA-BH-A0E2	LumA	28	WT	0	RH+HER2-
TCGA-BH-A0E6	Basal	32	WT	0.207583743435946	RH-HER2-
TCGA-BH-A0E7	LumA	4	WT	0	RH+HER2-
TCGA-BH-A0E9	LumA	10	WT	0	RH+HER2-
TCGA-BH-A0EA	LumA	4	WT	0	RH+HER2-
TCGA-BH-A0EB	LumA	8	WT	0	RH+HER2-
TCGA-BH-A0EE	Her2	21	WT	0	RH-HER2+
TCGA-BH-A0EI	LumA	11	WT	0	RH+HER2-
TCGA-BH-A0GY	LumA	22	WT	0	RH+HER2-
TCGA-BH-A0GZ	LumA	17	WT	0.252171678459664	RH+HER2-
TCGA-BH-A0H0	LumB	17	WT	0	RH+HER2-
TCGA-BH-A0H3	LumA	4	WT	0	RH+HER2-
TCGA-BH-A0H5	LumA	0	WT	0	RH+HER2-
TCGA-BH-A0H6	LumA	9	WT	0	RH+HER2-
TCGA-BH-A0H7	LumA	39	WT	0	RH+HER2-
TCGA-BH-A0H9	LumA	15	WT	0	RH+HER2-
TCGA-BH-A0HA	LumA	7	WT	0	RH+HER2-
TCGA-BH-A0HB	LumA	27	WT	0	RH+HER2-
TCGA-BH-A0HI	LumA	7	WT	0	RH+HER2-
TCGA-BH-A0HK	LumA	10	WT	0	RH+HER2-
TCGA-BH-A0HO	LumA	3	WT	0	RH+HER2-
TCGA-BH-A0HP	LumA	12	WT	0	RH+HER2-
TCGA-BH-A0HQ	LumA	4	WT	0	RH+HER2-
TCGA-BH-A0HU	LumB	33	WT	0	RH+HER2-
TCGA-BH-A0HW	LumB	21	WT	0.00966830328642243	RH+HER2-
TCGA-BH-A0HX	LumA	44	WT	0.252865118370444	RH+HER2-
TCGA-BH-A0HY	LumB	49	WT	0	RH+HER2+
TCGA-BH-A0W3	LumB	6	WT	0.300562717895986	RH+HER2-
TCGA-BH-A0W4	LumA	4	WT	0	RH+HER2-
TCGA-BH-A0W5	LumA	5	WT	0	RH+HER2-
TCGA-BH-A0W7	LumA	18	WT	0	RH+HER2-
TCGA-BH-A0WA	Basal	63	MUT	0.613376019976308	RH-HER2-
TCGA-BH-A18F	LumA	7	WT	0	RH+HER2-
TCGA-BH-A18G	Basal	6	WT	0	RH-HER2-
TCGA-BH-A18H	LumA	30	WT	0.0316464983055482	RH+HER2+
TCGA-BH-A18I	LumA	12	WT	0	RH+HER2+
TCGA-BH-A18J	LumA	25	WT	2.08164216005967e-08	RH+HER2-
TCGA-BH-A18K	LumA	30	WT	0	RH+HER2-
TCGA-BH-A18L	LumB	26	WT	0	RH+HER2-
TCGA-BH-A18M	LumA	10	WT	0	RH+HER2+
TCGA-BH-A18N	LumA	4	WT	0	RH+HER2-
TCGA-BH-A18P	Her2	8	WT	0	RH+HER2+
TCGA-BH-A18Q	Basal	62	WT	0.405906287642368	RH-HER2+
TCGA-BH-A18R	Her2	27	WT	0.489222295999186	RH-HER2+
TCGA-BH-A18S	LumA	10	WT	0.436341358776684	RH+HER2-
TCGA-BH-A18T	Basal	53	WT	0.298962859615771	RH-HER2+
TCGA-BH-A18U	LumB	54	WT	0.0276764400175942	RH+HER2+
TCGA-BH-A18V	Basal	85	WT	0.543819390210834	RH-HER2-
TCGA-BH-A1EN	Her2	27	WT	0.109234290128558	RH-HER2+
TCGA-BH-A1EO	LumA	21	WT	0	RH+HER2-
TCGA-BH-A1ET	LumA	3	WT	0	RH+HER2-
TCGA-BH-A1EU	LumA	17	WT	0	RH+HER2-
TCGA-BH-A1EV	Her2	26	WT	0.0280565850795945	RH+HER2+
TCGA-BH-A1EW	LumA	26	WT	0	RH-HER2-
TCGA-BH-A1EX	LumA	2	WT	0	RH+HER2+
TCGA-BH-A1EY	LumA	35	WT	0	RH+HER2-
TCGA-BH-A1F0	Basal	42	WT	0	RH-HER2-
TCGA-BH-A1F2	LumB	39	WT	0	RH+HER2+
TCGA-BH-A1F6	Basal	32	WT	0.151165524699364	RH-HER2-
TCGA-BH-A1F8	LumB	30	WT	0.022763501415297	RH+HER2+
TCGA-BH-A1FC	Basal	40	WT	0.190839504669214	RH-HER2-
TCGA-BH-A1FD	LumB	39	WT	0	RH+HER2-
TCGA-BH-A1FE	LumA	26	WT	0	RH+HER2-
TCGA-BH-A1FG	LumA	8	WT	0.228193111081604	RH+HER2-
TCGA-BH-A1FJ	LumB	4	WT	0	RH-HER2-
TCGA-BH-A1FL	LumA	10	WT	0	RH+HER2-
TCGA-BH-A1FM	LumB	33	WT	0	RH+HER2-
TCGA-BH-A1FN	LumB	64	MUT	0.0341492415951324	RH+HER2-
TCGA-BH-A201	LumA	10	WT	0	RH+HER2-
TCGA-BH-A202	LumB	13	WT	0.144576980938434	RH+HER2+
TCGA-BH-A203	Her2	49	WT	0	RH-HER2-
TCGA-BH-A204	LumB	28	WT	0	RH+HER2-
TCGA-BH-A209	LumB	29	WT	0	RH+HER2-
TCGA-BH-A28Q	LumA	11	WT	0	RH+HER2-
TCGA-BH-A2L8	LumA	3	WT	0	RH+HER2-
TCGA-BH-A42V	LumA	11	WT	0.0251387273390415	RH+HER2-
TCGA-BH-A5IZ	Basal	55	WT	0.305654597982775	RH+HER2-
TCGA-BH-A5J0	LumA	47	WT	0	RH+HER2-
TCGA-BH-A6R8	LumA	13	WT	NA	RH+HER2-
TCGA-BH-A8FY	LumA	8	WT	NA	RH+HER2-
TCGA-BH-A8G0	LumA	3	WT	NA	RH+HER2-
TCGA-BH-AB28	LumA	13	WT	NA	RH+HER2-
TCGA-C8-A12K	Basal	58	MUT	0.334863136171301	RH-HER2-
TCGA-C8-A12L	Her2	76	WT	0.448760302266529	RH-HER2-
TCGA-C8-A12M	LumB	25	WT	0	RH+HER2-
TCGA-C8-A12N	LumA	8	WT	0.421670991167275	RH+HER2-
TCGA-C8-A12O	LumA	28	WT	0	RH+HER2-
TCGA-C8-A12P	Her2	51	WT	0.0354851936863171	RH-HER2+
TCGA-C8-A12Q	Her2	41	WT	0	RH-HER2+
TCGA-C8-A12T	Her2	19	WT	0	RH+HER2+
TCGA-C8-A12U	LumB	44	WT	0	RH+HER2-
TCGA-C8-A12W	LumB	28	WT	0	RH+HER2-
TCGA-C8-A12X	LumA	9	WT	0.252164222458156	RH+HER2-
TCGA-C8-A12Y	LumA	17	WT	0	RH+HER2-
TCGA-C8-A12Z	Her2	29	WT	0	RH-HER2+
TCGA-C8-A130	LumB	53	WT	0.155528614986586	RH+HER2-
TCGA-C8-A131	Basal	15	WT	0	RH-HER2-
TCGA-C8-A132	LumA	36	WT	2.88197868208376e-08	RH+HER2+
TCGA-C8-A133	LumA	0	WT	0	RH+HER2-
TCGA-C8-A134	Basal	76	WT	0.517423656026936	RH-HER2-
TCGA-C8-A135	Her2	29	WT	0.192053093834947	RH-HER2+
TCGA-C8-A137	Her2	34	WT	0	RH-HER2+
TCGA-C8-A138	Her2	33	WT	0	RH+HER2-
TCGA-C8-A1HE	LumA	16	WT	0	RH+HER2-
TCGA-C8-A1HF	Her2	26	WT	0	RH-HER2+
TCGA-C8-A1HG	LumB	39	WT	0.147731494493219	RH+HER2-
TCGA-C8-A1HI	LumA	16	WT	0.0896117899219833	RH+HER2-
TCGA-C8-A1HJ	Basal	72	WT	0.686437524126398	RH-HER2-
TCGA-C8-A1HK	Her2	22	WT	0.0905731568603322	RH-HER2+
TCGA-C8-A1HL	LumB	17	WT	0	RH+HER2-
TCGA-C8-A1HM	LumB	60	WT	0.0256609505600111	RH+HER2-
TCGA-C8-A1HN	LumB	37	WT	0	RH+HER2-
TCGA-C8-A1HO	LumA	15	WT	0	RH+HER2-
TCGA-C8-A26V	LumB	28	WT	0.253913880011317	RH+HER2-
TCGA-C8-A26W	LumB	32	WT	0	RH+HER2-
TCGA-C8-A26X	Her2	31	WT	0.100970012176569	RH-HER2-
TCGA-C8-A26Y	Her2	42	WT	0	RH-HER2-
TCGA-C8-A26Z	LumA	22	WT	0.0521805537400302	RH+HER2-
TCGA-C8-A273	LumA	17	WT	0	RH+HER2-
TCGA-C8-A274	LumB	17	WT	0	RH+HER2-
TCGA-C8-A275	Her2	17	WT	0	RH-HER2+
TCGA-C8-A278	Her2	29	WT	0.180959528995391	RH-HER2+
TCGA-C8-A27A	LumB	42	WT	0	RH+HER2-
TCGA-C8-A27B	Basal	67	WT	0.44464922691251	RH-HER2-
TCGA-C8-A3M7	LumA	6	WT	0	RH-HER2-
TCGA-C8-A3M8	LumB	22	WT	0	RH+HER2+
TCGA-C8-A8HP	Her2	32	WT	NA	RH-HER2+
TCGA-C8-A8HQ	LumB	23	WT	NA	RH+HER2-
TCGA-D8-A13Y	LumB	58	WT	0.155732348701349	RH+HER2-
TCGA-D8-A13Z	Her2	37	WT	0.288590643868642	RH-HER2-
TCGA-D8-A140	LumA	20	WT	0	RH+HER2+
TCGA-D8-A141	LumA	4	WT	0	RH+HER2-
TCGA-D8-A143	Basal	34	WT	0.104167744555075	RH-HER2-
TCGA-D8-A145	LumA	6	WT	0.312622031622113	RH+HER2-
TCGA-D8-A147	Basal	69	MUT	0.43778246356748	RH-HER2-
TCGA-D8-A1J8	LumB	7	WT	0	RH+HER2-
TCGA-D8-A1J9	LumB	31	WT	0	RH+HER2+
TCGA-D8-A1JA	Her2	28	WT	0	RH-HER2+
TCGA-D8-A1JB	LumA	41	WT	0	RH+HER2-
TCGA-D8-A1JC	LumB	33	WT	0	RH+HER2-
TCGA-D8-A1JD	LumB	40	MUT	0.35255365969113	RH+HER2-
TCGA-D8-A1JE	LumB	12	WT	0	RH+HER2-
TCGA-D8-A1JF	Her2	23	WT	0	RH-HER2-
TCGA-D8-A1JG	Her2	27	WT	0.19982991096121	RH-HER2-
TCGA-D8-A1JH	LumA	0	WT	0	RH+HER2-
TCGA-D8-A1JI	LumB	17	WT	0	RH+HER2-
TCGA-D8-A1JJ	LumB	25	WT	0	RH+HER2-
TCGA-D8-A1JK	Basal	53	WT	0.261379276021274	RH-HER2-
TCGA-D8-A1JL	Basal	51	WT	0.379865649264188	RH-HER2-
TCGA-D8-A1JM	Basal	42	WT	0.0279811434028283	RH+HER2-
TCGA-D8-A1JN	LumA	6	WT	1.67842791104712e-08	RH+HER2-
TCGA-D8-A1JP	LumA	69	MUT	0.377406413199683	RH+HER2-
TCGA-D8-A1JS	LumA	6	WT	0	RH+HER2-
TCGA-D8-A1JT	LumB	13	WT	0.0447544594728712	RH+HER2-
TCGA-D8-A1JU	LumA	6	WT	0	RH+HER2-
TCGA-D8-A1X5	LumB	37	WT	0	RH+HER2+
TCGA-D8-A1X6	LumB	6	WT	0.17296646036269	RH+HER2-
TCGA-D8-A1X7	LumB	4	WT	0.125793696874224	RH+HER2-
TCGA-D8-A1X8	LumA	15	WT	0	RH+HER2-
TCGA-D8-A1X9	LumA	55	WT	0	RH+HER2-
TCGA-D8-A1XA	LumA	12	WT	0	RH+HER2-
TCGA-D8-A1XB	LumA	8	MUT	0	RH+HER2-
TCGA-D8-A1XC	LumA	3	MUT	0	RH+HER2-
TCGA-D8-A1XF	LumB	27	WT	0	RH+HER2-
TCGA-D8-A1XG	LumA	8	WT	0	RH+HER2-
TCGA-D8-A1XJ	Her2	40	WT	0	RH+HER2+
TCGA-D8-A1XK	Basal	72	WT	0	RH-HER2-
TCGA-D8-A1XL	LumB	47	WT	0.632389532922205	RH+HER2-
TCGA-D8-A1XM	LumA	16	WT	0	RH+HER2-
TCGA-D8-A1XO	LumA	12	WT	0	RH+HER2-
TCGA-D8-A1XQ	Basal	72	WT	0.20430509901357	RH-HER2-
TCGA-D8-A1XR	LumB	13	WT	0	RH+HER2-
TCGA-D8-A1XT	Her2	36	WT	0.161846108308896	RH-HER2+
TCGA-D8-A1XU	LumA	25	WT	0	RH+HER2-
TCGA-D8-A1XV	LumA	2	WT	0	RH+HER2-
TCGA-D8-A1XY	LumA	25	WT	0	RH+HER2+
TCGA-D8-A1XZ	LumB	26	WT	0	RH+HER2-
TCGA-D8-A1Y0	LumA	44	WT	0.364310711802568	RH+HER2-
TCGA-D8-A1Y1	LumB	10	WT	0	RH+HER2-
TCGA-D8-A1Y2	LumB	12	WT	0	RH+HER2-
TCGA-D8-A1Y3	LumB	35	WT	0.335039813599347	RH+HER2-
TCGA-D8-A27E	LumA	0	WT	0.311236681904469	RH+HER2-
TCGA-D8-A27F	Basal	77	WT	0.591388616893852	RH-HER2-
TCGA-D8-A27G	LumA	10	WT	0.0805102529226064	RH+HER2-
TCGA-D8-A27H	Basal	75	WT	0.512999212424077	RH-HER2-
TCGA-D8-A27I	LumA	6	WT	0.0686449431600227	RH+HER2-
TCGA-D8-A27K	LumA	4	WT	0	RH+HER2-
TCGA-D8-A27L	LumA	9	WT	0	RH+HER2-
TCGA-D8-A27M	Basal	48	WT	0.441512713073313	RH-HER2-
TCGA-D8-A27N	LumB	22	WT	0	RH+HER2+
TCGA-D8-A27P	LumA	4	WT	0	RH+HER2-
TCGA-D8-A27R	LumB	37	WT	0.178734720912916	RH+HER2-
TCGA-D8-A27T	LumA	10	WT	0	RH+HER2-
TCGA-D8-A27V	LumA	18	MUT	0	RH+HER2-
TCGA-D8-A27W	LumB	21	WT	0	RH+HER2-
TCGA-D8-A3Z6	LumA	11	WT	0.118620033659505	RH+HER2-
TCGA-D8-A4Z1	LumA	6	WT	0	RH+HER2-
TCGA-D8-A73U	LumA	13	WT	NA	RH+HER2-
TCGA-D8-A73W	LumA	15	WT	NA	RH+HER2-
TCGA-D8-A73X	LumA	4	WT	NA	RH+HER2-
TCGA-E2-A105	LumA	18	WT	0.181966885809372	RH+HER2-
TCGA-E2-A107	LumA	12	WT	0	RH+HER2-
TCGA-E2-A109	LumB	32	WT	0	RH+HER2-
TCGA-E2-A10A	LumA	18	WT	0.0480548488130649	RH+HER2+
TCGA-E2-A10B	LumA	8	WT	0	RH+HER2-
TCGA-E2-A10C	LumB	22	WT	0	RH+HER2-
TCGA-E2-A10F	LumA	12	WT	0	RH+HER2-
TCGA-E2-A14N	Basal	69	MUT	0.427086376740206	RH-HER2-
TCGA-E2-A14O	LumB	10	WT	0	RH+HER2-
TCGA-E2-A14P	Her2	65	WT	0	RH-HER2+
TCGA-E2-A14Q	LumA	18	WT	0	RH+HER2-
TCGA-E2-A14R	Basal	85	WT	0.502695521886438	RH-HER2-
TCGA-E2-A14T	LumA	30	WT	0	RH+HER2-
TCGA-E2-A14V	Her2	24	WT	0.109064700057057	RH+HER2+
TCGA-E2-A14X	Basal	12	WT	0.255006823082328	RH-HER2-
TCGA-E2-A14Y	Basal	19	WT	0.159187128459898	RH+HER2+
TCGA-E2-A14Z	LumA	44	MUT	0	RH+HER2-
TCGA-E2-A150	Basal	49	WT	0.138325008283421	RH-HER2-
TCGA-E2-A152	Her2	18	WT	0.0914426247821554	RH+HER2+
TCGA-E2-A153	LumA	8	WT	0	RH+HER2-
TCGA-E2-A154	LumA	8	WT	0	RH+HER2-
TCGA-E2-A155	LumB	26	WT	0.0843833551766884	RH+HER2-
TCGA-E2-A156	LumA	6	WT	0	RH+HER2-
TCGA-E2-A158	Basal	76	WT	0.589472931619552	RH-HER2-
TCGA-E2-A159	Basal	26	WT	0	RH-HER2-
TCGA-E2-A15A	LumB	58	WT	0.24057483950118	RH+HER2-
TCGA-E2-A15C	LumA	5	WT	0	RH+HER2-
TCGA-E2-A15D	LumA	6	WT	0	RH+HER2-
TCGA-E2-A15E	LumA	33	WT	0.0837737358657163	RH+HER2-
TCGA-E2-A15F	LumA	16	WT	0	RH+HER2-
TCGA-E2-A15G	LumA	5	WT	0	RH+HER2-
TCGA-E2-A15H	LumA	15	WT	0	RH+HER2+
TCGA-E2-A15I	LumA	7	WT	0.839560210568487	RH+HER2-
TCGA-E2-A15J	LumA	6	WT	0	RH+HER2-
TCGA-E2-A15K	LumB	11	WT	0	RH+HER2-
TCGA-E2-A15L	LumA	9	WT	0	RH+HER2-
TCGA-E2-A15M	LumA	39	WT	0.0251851814418893	RH+HER2-
TCGA-E2-A15O	LumA	21	WT	0.138603452599706	RH+HER2-
TCGA-E2-A15P	LumA	17	WT	0	RH+HER2-
TCGA-E2-A15R	LumA	27	WT	0	RH+HER2-
TCGA-E2-A15S	LumB	62	MUT	0.372300853048312	RH+HER2-
TCGA-E2-A15T	LumB	19	WT	0	RH+HER2-
TCGA-E2-A1AZ	Basal	42	WT	2.70948075439497e-08	RH-HER2-
TCGA-E2-A1B0	Her2	35	WT	0	RH-HER2+
TCGA-E2-A1B1	LumA	3	WT	0.350727587746782	RH+HER2-
TCGA-E2-A1B4	LumA	3	WT	0	RH+HER2-
TCGA-E2-A1B5	LumA	18	WT	0	RH+HER2-
TCGA-E2-A1BC	LumA	11	WT	0.0963988820887473	RH+HER2-
TCGA-E2-A1BD	LumA	7	WT	0.0108548512788827	RH+HER2-
TCGA-E2-A1IE	LumA	32	WT	0	RH+HER2-
TCGA-E2-A1IF	LumA	6	WT	0	RH+HER2-
TCGA-E2-A1IG	LumA	12	WT	0.260691084131982	RH+HER2-
TCGA-E2-A1IH	LumA	28	WT	0.166177958476149	RH+HER2-
TCGA-E2-A1II	Basal	29	WT	0.703530427060491	RH-HER2-
TCGA-E2-A1IJ	LumA	7	WT	0	RH+HER2-
TCGA-E2-A1IK	LumA	0	WT	0.38945910170851	RH+HER2-
TCGA-E2-A1IL	LumA	13	WT	0	RH+HER2-
TCGA-E2-A1IN	LumA	16	WT	0.16618972456855	RH+HER2-
TCGA-E2-A1IO	LumA	30	WT	0	RH+HER2-
TCGA-E2-A1IU	LumA	5	WT	0	RH+HER2-
TCGA-E2-A1L6	LumA	9	WT	0	RH+HER2-
TCGA-E2-A1L7	LumB	62	WT	0.453177496478993	RH-HER2-
TCGA-E2-A1L8	LumA	14	WT	0.481971438466486	RH+HER2-
TCGA-E2-A1L9	LumA	6	WT	0	RH+HER2-
TCGA-E2-A1LA	LumA	58	WT	0.426514706885979	RH+HER2-
TCGA-E2-A1LB	Her2	22	WT	0.0320058862704312	RH-HER2+
TCGA-E2-A1LG	Basal	15	WT	0	RH-HER2-
TCGA-E2-A1LH	Basal	74	WT	0.582747856637683	RH-HER2-
TCGA-E2-A1LI	Basal	43	WT	0.314824426393007	RH-HER2-
TCGA-E2-A1LK	Basal	24	WT	0	RH-HER2-
TCGA-E2-A1LL	Basal	52	WT	0.513279850036319	RH-HER2-
TCGA-E2-A2P6	LumA	14	WT	0.0880297455841361	RH+HER2-
TCGA-E2-A56Z	LumB	31	WT	0	RH+HER2-
TCGA-E2-A570	LumA	5	WT	0.105104403577027	RH+HER2-
TCGA-E2-A573	Basal	43	WT	0.377717930970792	RH-HER2-
TCGA-E2-A574	Basal	44	WT	0.132506781990014	RH-HER2-
TCGA-E2-A576	LumA	23	WT	NA	RH+HER2-
TCGA-E2-A9RU	LumB	54	WT	NA	RH+HER2-
TCGA-E9-A1N3	LumA	4	WT	0	RH+HER2-
TCGA-E9-A1N4	LumA	14	WT	0.337616140412619	RH+HER2+
TCGA-E9-A1N5	LumA	14	WT	0.0985936692701166	RH+HER2+
TCGA-E9-A1N8	Basal	28	WT	0.0289529784126415	RH-HER2-
TCGA-E9-A1N9	Basal	50	WT	0.0870556579320412	RH-HER2+
TCGA-E9-A1NA	LumB	42	WT	0.100364690672206	RH+HER2+
TCGA-E9-A1NC	Basal	75	MUT	0.108596369504494	RH-HER2+
TCGA-E9-A1ND	Basal	42	WT	0.213100600920669	RH-HER2+
TCGA-E9-A1NE	LumA	6	MUT	0.506457346450308	RH+HER2-
TCGA-E9-A1NF	LumB	46	WT	0	RH+HER2-
TCGA-E9-A1NG	LumA	14	WT	0	RH+HER2-
TCGA-E9-A1NH	LumA	13	WT	0	RH+HER2-
TCGA-E9-A1NI	LumB	23	WT	0	RH+HER2-
TCGA-E9-A1QZ	LumA	9	WT	0	RH+HER2-
TCGA-E9-A1R0	LumA	7	WT	0	RH+HER2-
TCGA-E9-A1R2	LumA	54	MUT	0.241278308793741	RH+HER2-
TCGA-E9-A1R3	LumA	9	WT	0	RH+HER2-
TCGA-E9-A1R4	LumB	40	WT	0.0380607229435682	RH+HER2-
TCGA-E9-A1R5	LumA	13	WT	0	RH+HER2-
TCGA-E9-A1R6	LumA	13	WT	0	RH+HER2-
TCGA-E9-A1R7	LumB	37	WT	0	RH+HER2-
TCGA-E9-A1RA	LumA	4	WT	0	RH+HER2-
TCGA-E9-A1RB	LumB	30	WT	0	RH+HER2-
TCGA-E9-A1RC	LumA	16	WT	0.250939240354959	RH+HER2-
TCGA-E9-A1RD	LumA	3	WT	0.112729957339588	RH+HER2-
TCGA-E9-A1RE	LumB	42	WT	0	RH+HER2-
TCGA-E9-A1RF	LumA	49	WT	0.502978590619631	RH+HER2-
TCGA-E9-A1RG	LumB	47	WT	0	RH+HER2-
TCGA-E9-A1RH	Her2	39	WT	0.0371910100068049	RH-HER2-
TCGA-E9-A1RI	LumA	13	WT	0	RH+HER2-
TCGA-E9-A226	LumB	22	WT	0.195202692251284	RH+HER2-
TCGA-E9-A227	LumA	3	WT	0.212257539977518	RH+HER2-
TCGA-E9-A228	LumB	26	WT	0	RH+HER2+
TCGA-E9-A229	LumA	23	WT	0	RH+HER2-
TCGA-E9-A22A	LumB	26	WT	0.271333775016201	RH+HER2-
TCGA-E9-A22B	LumA	22	WT	0	RH+HER2-
TCGA-E9-A22D	LumB	35	WT	0	RH+HER2+
TCGA-E9-A22E	LumB	67	MUT	0.53517829996905	RH+HER2+
TCGA-E9-A22G	Basal	79	MUT	0.314774426992775	RH-HER2+
TCGA-E9-A22H	LumB	9	WT	0	RH+HER2+
TCGA-E9-A243	Basal	42	WT	0.446825379842061	RH-HER2-
TCGA-E9-A244	Basal	77	MUT	0.413782780063897	RH-HER2-
TCGA-E9-A245	LumA	2	WT	0	RH+HER2-
TCGA-E9-A247	LumA	44	WT	0.167658696363371	RH+HER2-
TCGA-E9-A248	Her2	14	WT	0	RH-HER2-
TCGA-E9-A249	LumB	4	WT	0	RH+HER2-
TCGA-E9-A24A	LumA	6	WT	0	RH+HER2-
TCGA-E9-A295	LumA	21	WT	0	RH+HER2+
TCGA-E9-A2JS	LumB	61	WT	0	RH+HER2-
TCGA-E9-A2JT	LumA	0	WT	0	RH+HER2-
TCGA-E9-A3HO	LumB	54	MUT	0.308485380581655	RH+HER2-
TCGA-E9-A3QA	Basal	56	MUT	2.40770571237491e-08	RH-HER2-
TCGA-E9-A3X8	LumA	5	WT	0.396170111184015	RH+HER2+
TCGA-E9-A54Y	LumB	34	WT	0	RH+HER2-
TCGA-E9-A5FL	Basal	65	WT	0.243133751631165	RH-HER2-
TCGA-E9-A5UO	LumB	20	WT	0	RH+HER2-
TCGA-E9-A6HE	LumA	12	WT	NA	RH+HER2-
TCGA-EW-A1IW	LumA	20	WT	0.0152223652400471	RH+HER2+
TCGA-EW-A1IX	LumA	14	WT	0	RH+HER2-
TCGA-EW-A1IY	LumB	1	WT	0	RH+HER2-
TCGA-EW-A1IZ	LumA	6	MUT	0	RH+HER2-
TCGA-EW-A1J1	LumA	19	WT	0	RH+HER2-
TCGA-EW-A1J2	LumA	13	WT	0	RH+HER2-
TCGA-EW-A1J3	LumA	13	WT	0.178442551568034	RH+HER2+
TCGA-EW-A1J5	LumA	16	WT	0	RH+HER2-
TCGA-EW-A1J6	LumB	37	WT	0.117930407755111	RH+HER2-
TCGA-EW-A1OV	Her2	36	WT	0.0656662331900623	RH-HER2-
TCGA-EW-A1OX	LumB	10	WT	0	RH+HER2-
TCGA-EW-A1OY	LumB	40	WT	0	RH+HER2-
TCGA-EW-A1OZ	LumB	51	WT	0.0524077699539022	RH+HER2+
TCGA-EW-A1P0	LumB	21	WT	0.473176265391426	RH+HER2-
TCGA-EW-A1P3	LumA	9	WT	0	RH+HER2-
TCGA-EW-A1P4	Basal	67	MUT	0.195569423385312	RH-HER2-
TCGA-EW-A1P5	LumA	16	WT	0	RH+HER2-
TCGA-EW-A1P6	LumA	5	WT	0	RH+HER2-
TCGA-EW-A1P8	Basal	39	WT	0.21809514750482	RH-HER2-
TCGA-EW-A1PA	LumA	26	WT	0.379089279364444	RH+HER2-
TCGA-EW-A1PB	Basal	72	WT	0.354139263708854	RH-HER2-
TCGA-EW-A1PE	LumA	6	WT	0.204037876879462	RH+HER2-
TCGA-EW-A1PH	Basal	38	WT	0.135152890262389	RH-HER2-
TCGA-EW-A2FR	Her2	19	WT	0	RH-HER2+
TCGA-EW-A2FS	LumA	23	WT	0.227388245544712	RH+HER2-
TCGA-EW-A2FV	LumA	16	WT	0	RH+HER2-
TCGA-EW-A2FW	LumB	11	WT	0	RH+HER2-
TCGA-EW-A423	LumA	22	WT	0.195017845360371	RH+HER2-
TCGA-EW-A6S9	LumA	10	WT	NA	RH-HER2+
TCGA-EW-A6SB	Basal	32	WT	NA	RH-HER2-
TCGA-EW-A6SC	LumA	17	WT	NA	RH+HER2-
TCGA-EW-A6SD	Her2	45	WT	NA	RH-HER2+
TCGA-GI-A2C8	LumA	43	WT	0.392775027443122	RH+HER2-
TCGA-GM-A2D9	LumA	19	WT	0	RH+HER2-
TCGA-GM-A2DA	LumA	13	WT	0	RH+HER2+
TCGA-GM-A2DB	Her2	32	WT	0.415661786561382	RH-HER2-
TCGA-GM-A2DC	LumA	21	WT	0	RH+HER2-
TCGA-GM-A2DF	Basal	48	WT	0.0722194007217602	RH-HER2-
TCGA-GM-A2DH	Her2	42	WT	0.331429783680402	RH-HER2-
TCGA-GM-A2DI	LumA	8	WT	0	RH-HER2-
TCGA-GM-A2DK	LumA	18	WT	0	RH+HER2-
TCGA-GM-A2DL	LumA	18	WT	0	RH+HER2-
TCGA-GM-A2DM	LumA	3	WT	0	RH+HER2-
TCGA-GM-A2DN	LumA	4	WT	0	RH+HER2-
TCGA-GM-A2DO	LumB	0	WT	0.0676776799358705	RH+HER2-
TCGA-GM-A3NW	LumA	14	WT	0	RH-HER2-
TCGA-GM-A3XL	Basal	72	WT	0.516515406419878	RH-HER2-
TCGA-GM-A4E0	LumA	18	WT	0	RH+HER2-
TCGA-GM-A5PV	LumA	3	WT	0	RH+HER2-
TCGA-GM-A5PX	LumA	12	WT	0.0727210951471526	RH+HER2-
TCGA-HN-A2NL	Basal	68	MUT	0.464703750303438	RH-HER2-
TCGA-HN-A2OB	LumA	7	WT	0	RH+HER2-
TCGA-JL-A3YX	LumA	21	WT	0	RH+HER2+
TCGA-LD-A66U	LumA	12	WT	NA	RH+HER2-
TCGA-LD-A74U	LumA	7	WT	NA	RH+HER2-
TCGA-LD-A7W5	LumA	41	WT	NA	RH+HER2-
TCGA-LD-A7W6	LumA	14	WT	NA	RH+HER2-
TCGA-LL-A440	LumA	1	WT	0	RH+HER2-
TCGA-LL-A50Y	LumA	9	WT	0	RH+HER2-
TCGA-LL-A5YL	LumA	27	WT	0	RH+HER2+
TCGA-LL-A5YM	LumB	28	WT	0.0588840025336991	RH+HER2-
TCGA-LL-A5YN	LumA	34	WT	0.124334523188458	RH+HER2-
TCGA-LL-A5YP	Basal	79	WT	0.206307050793374	RH+HER2-
TCGA-LL-A6FP	LumA	21	WT	NA	RH+HER2-
TCGA-LL-A6FQ	LumA	8	WT	NA	RH+HER2-
TCGA-LL-A6FR	Basal	50	WT	NA	RH-HER2-
TCGA-LL-A73Y	Basal	29	WT	NA	RH-HER2-
TCGA-LL-A740	LumA	7	WT	NA	RH-HER2-
TCGA-LL-A7SZ	LumA	53	WT	NA	RH+HER2-
TCGA-LL-A7T0	LumB	34	WT	NA	RH+HER2-
TCGA-LL-A8F5	Basal	85	WT	NA	RH-HER2-
TCGA-LL-A9Q3	LumA	14	WT	NA	RH+HER2-
TCGA-OK-A5Q2	LumA	11	WT	0	RH+HER2-
TCGA-OL-A5D7	Basal	43	WT	0.293145593522961	RH-HER2-
TCGA-OL-A5D8	LumA	20	WT	0	RH+HER2-
TCGA-OL-A5DA	LumA	18	WT	0	RH+HER2-
TCGA-OL-A5RU	LumA	2	WT	0	RH+HER2-
TCGA-OL-A5RV	LumA	4	WT	0	RH+HER2-
TCGA-OL-A5RW	Basal	76	WT	0.464308903623177	RH-HER2-
TCGA-OL-A5RX	LumA	6	WT	0	RH+HER2-
TCGA-OL-A5RZ	Her2	26	WT	0.191019971144933	RH+HER2+
TCGA-OL-A5S0	Basal	53	WT	0	RH+HER2-
TCGA-OL-A66H	LumA	0	WT	0.317483723691716	RH+HER2-
TCGA-OL-A66I	Basal	51	WT	0.290095912866933	RH-HER2-
TCGA-OL-A66J	LumA	9	WT	0.0566420511032008	RH+HER2-
TCGA-OL-A66K	LumA	8	WT	0	RH+HER2-
TCGA-OL-A66L	LumA	9	WT	NA	RH+HER2-
TCGA-OL-A66N	LumA	6	WT	NA	RH+HER2-
TCGA-OL-A66O	LumA	10	WT	NA	RH+HER2-
TCGA-OL-A66P	Her2	28	WT	NA	RH-HER2-
TCGA-OL-A6VO	Basal	42	WT	NA	RH-HER2-
TCGA-OL-A6VQ	LumA	6	WT	NA	RH+HER2-
TCGA-OL-A6VR	LumA	13	WT	NA	RH+HER2-
TCGA-PE-A5DD	LumA	21	WT	0	RH+HER2+
TCGA-PE-A5DE	LumA	16	WT	0	RH+HER2-
TCGA-PL-A8LV	Basal	55	WT	NA	RH-HER2-
TCGA-PL-A8LX	LumA	12	WT	NA	RH+HER2-
TCGA-PL-A8LZ	Basal	64	WT	NA	RH-HER2-
TCGA-S3-A6ZF	LumB	38	WT	NA	RH+HER2-
TCGA-S3-A6ZG	LumA	20	WT	NA	RH+HER2-
TCGA-S3-A6ZH	LumA	19	WT	NA	RH+HER2-
TCGA-S3-AA0Z	Basal	35	WT	NA	RH+HER2-
TCGA-S3-AA10	Basal	64	WT	NA	RH-HER2-
TCGA-S3-AA11	LumA	5	WT	NA	RH+HER2-
TCGA-S3-AA12	LumA	19	WT	NA	RH+HER2-
TCGA-S3-AA14	LumA	21	WT	NA	RH+HER2+
TCGA-S3-AA17	LumB	72	WT	NA	RH+HER2-
TCGA-UL-AAZ6	LumA	36	WT	NA	RH+HER2+
TCGA-UU-A93S	Her2	48	WT	NA	RH-HER2+
TCGA-V7-A7HQ	LumA	9	WT	NA	RH+HER2-
TCGA-W8-A86G	LumA	11	WT	NA	RH+HER2-
TCGA-WT-AB41	LumA	28	WT	NA	RH+HER2-
TCGA-WT-AB44	LumA	11	WT	NA	RH+HER2-
TCGA-XX-A899	LumA	14	WT	NA	RH+HER2-
TCGA-XX-A89A	LumA	12	WT	NA	RH+HER2-
TCGA-Z7-A8R5	LumA	22	WT	NA	RH+HER2-
TCGA-Z7-A8R6	LumB	18	WT	NA	RH+HER2-
